# Supplementary material for: Impact of Heavy Metals on Cold Acclimation of Salix viminalis Roots
Source: Int J Mol Sci. 2024 Jan 26;25(3):1545. doi: 10.3390/ijms25031545 (PMC10855682; doi:10.3390/ijms25031545)
Supplement: Supplementary file 1 [file ijms-25-01545-s001.zip]

Archive with 14 entries (12 files):
- supplementary_figures/
- supplementary_figures/Supp_Figure S1.GOE-proteo-clust1.pdf
- supplementary_figures/Supp_Figure S2.GOE-proteo-clust2.pdf
- supplementary_figures/Supp_Figure S3.GOE-proteo-clust3.pdf
- supplementary_figures/Supp_Figure S4.GOE-proteo-clust4.pdf
- supplementary_figures/Supp_Figure S5.GOE-proteo-clust5.pdf
- supplementary_figures/Supp_Figure S6.GOE-proteo-clust6.pdf
- supplementary_figures/Supp_Figure S7.GOE-proteo-clust7.pdf
- Supplementary_MaterialMethod-Transcriptomicsproteomics-remove ref.pdf
- supplementary_tables/
- supplementary_tables/Supp_Table S1.Licor.xlsx
- supplementary_tables/Supp_Table S2.REL.xlsx
- supplementary_tables/Supp_Table S3.Assembly_summary.xlsx
- supplementary_tables/~$Supp_Table.2.REL.xlsx
