# Supplementary material for: Impact of Heavy Metals on Cold Acclimation of Salix viminalis Roots
Source: Int J Mol Sci. 2024 Jan 26;25(3):1545. doi: 10.3390/ijms25031545 (PMC10855682; doi:10.3390/ijms25031545)
Supplement: Supplementary file 1 [file ijms-25-01545-s001.zip › supplementary_tables/Supp_Table S1.Licor.xlsx]

## Sheet: Summary
		2018-09-03	2018-09-04	Start of cold application	2018-09-05	2018-09-06	2018-09-12	2018-09-25	2018-10-02
		-2	-1		0	1	7	20	27
		Fv/Fm	Fv/Fm		Fv/Fm	Fv/Fm	Fv/Fm	Fv/Fm	Fv/Fm
Temperate	Ctrl avg	0.82063	0.825152		0.828754	0.812682	0.803784	0.824712	0.822325
Temperate	Ctrl std	0.00586423	0.010447		0.00613399	0.0133263	0.0516929	0.00631029	0.00943585
Temperate	Met avg	0.780479	0.764189		0.79283	0.769489	0.454278	0.62107	0.759272
Temperate	Met stg	0.00617899	0.0704331		0.0241315	0.0615134	0.143419	0.238713	0.0322767
Cold	Ctrl avg	0.801339	0.797719		0.800679	0.8197	0.811654	0.790924	0.817087
Cold	Ctrl std	0.00315673	0.0291793		0.0109411	0.0226536	0.0189179	0.024898	0.00160223
Cold	Met avg	0.784305	0.677105		0.617819	0.676976	0.716462	0.616574	0.582752
Cold	Met std	0.0401245	0.0548241		0.0541931	0.100447	0.108289	0.0333871	0.0354148
Color	Threshold
dark green	0.825-0.850
light green	0.800-0.825
yellow	0.775-0.800
orange	0.750-0.775
red	<0.750

## Sheet: All_data
		2018-09-03	2018-09-04	Start of cold application	2018-09-05	2018-09-06	2018-09-12	2018-09-25	2018-10-02		Grand average	Grand Sd		Rem: Grand average calculated from day 0 onward
		-2	-1		0	1	7	20	27
		Fv/Fm	Fv/Fm		Fv/Fm	Fv/Fm	Fv/Fm	Fv/Fm	Fv/Fm
Warm	Ctrl 2	0.824777	0.815887		0.830679	0.802385	0.744146	0.818672	0.818576		0.802892	0.0294179
Warm	Ctrl 3	0.816484	0.823096		0.821888	0.807927	0.831438	0.824201	0.815339		0.820159	0.00754394
Warm	Ctrl 4		0.836475		0.833694	0.827733	0.835766	0.831262	0.833059		0.832303	0.00319285
Warm	Ctrl avg	0.82063	0.825152		0.828754	0.812682	0.803784	0.824712	0.822325		0.818451
Warm	Ctrl std	0.00586423	0.010447		0.00613399	0.0133263	0.0516929	0.00631029	0.00943585			0.0227702
Warm	Met 2	0.77611	0.826111		0.80559	0.822181	0.477204	0.694989	0.795879		0.719169	0.125126
Warm	Met 3		0.687565		0.764997	0.701893	0.300777	0.814081	0.747032		0.665756	0.186208
Warm	Met 4	0.784848	0.778891		0.807902	0.784392	0.584853	0.354142	0.734906		0.653239	0.166123
Warm	Met avg	0.780479	0.764189		0.79283	0.769489	0.454278	0.62107	0.759272		0.679388
Warm	Met stg	0.00617899	0.0704331		0.0241315	0.0615134	0.143419	0.238713	0.0322767			0.171184
Cold	Ctrl 1		0.814086		0.810015	0.841042	0.79662	0.790805	0.818226		0.811342	0.0177543
Cold	Ctrl 3	0.799107	0.815042		0.803383	0.822127	0.832895	0.766085	0.81778		0.808454	0.0216864
Cold	Ctrl 4	0.803571	0.764031		0.78864	0.795931	0.805446	0.815881	0.815255		0.80423	0.0180216
Cold	Ctrl avg	0.801339	0.797719		0.800679	0.8197	0.811654	0.790924	0.817087		0.808009
Cold	Ctrl std	0.00315673	0.0291793		0.0109411	0.0226536	0.0189179	0.024898	0.00160223			0.0188235
Cold	Met 1		0.663399		0.678947	0.693095	0.755605	0.585174	0.568882		0.656341	0.0699582
Cold	Met 2	0.812677	0.630435		0.598846	0.569444	0.594044	0.612903	0.623003		0.599648	0.0811401
Cold	Met 3	0.755932	0.737482		0.575663	0.768388	0.799737	0.651644	0.556373		0.670361	0.0976011
Cold	Met avg	0.784305	0.677105		0.617819	0.676976	0.716462	0.616574	0.582752		0.642117
Cold	Met std	0.0401245	0.0548241		0.0541931	0.100447	0.108289	0.0333871	0.0354148			0.0796294
