# Supplementary material for: Impact of Heavy Metals on Cold Acclimation of Salix viminalis Roots
Source: Int J Mol Sci. 2024 Jan 26;25(3):1545. doi: 10.3390/ijms25031545 (PMC10855682; doi:10.3390/ijms25031545)
Supplement: Supplementary file 1 [file ijms-25-01545-s001.zip › supplementary_tables/Supp_Table S2.REL.xlsx]

## Sheet: Sheet1
	Temperature	Individual	4	-2	-5	-7	-10
Warm	Ctrl	1	0.342546	0.73815	0.503444	0.793552	0.729125
	Ctrl	2	0.371467	0.826957	0.849911	0.760633	0.76273
	Ctrl	3	0.34034	0.813301	0.970286	0.795763
	Ctrl	4	0.257641	0.772348		0.875911	0.809071
	Ctrl	Mean	0.327998	0.787689	0.774547	0.806465	0.766975
		Sd	0.0490025	0.0403628	0.242374	0.0490056	0.040142
	HM 12	2	0.305234	0.678609	0.752619	0.783901
	HM 12	Mean	0.305234	0.678609	0.752619	0.783901
		Sd	NA	NA	NA	NA
Cold	Ctrl	1	0.173086	0.129519	0.772624	0.835701	0.785659
	Ctrl	2	0.28942	0.465536	0.756291	0.843784	0.799263
	Ctrl	3	0.131092	0.19654	0.781796	0.783696	0.756008
	Ctrl	4	0.151315	0.746691	0.794135	0.695823	0.810438
	Ctrl	Mean	0.186228	0.384572	0.776211	0.789751	0.787842
		Sd	0.0708995	0.281717	0.0159386	0.0680446	0.0235171
	HM 12	2	0.199622	0.170077	0.756683	0.734595
	HM 12	3	0.185802	0.190011	0.824065	0.784577
	HM12	Mean	0.192712	0.180044	0.790374	0.759586
		Sd	0.00977214	0.0140954	0.0476462	0.0353429

## Sheet: Data_R
Temperature	Pollution	Individual	Temp	Value
Warm	Ctrl	1	4	0.342546
Warm	Ctrl	2	4	0.371467
Warm	Ctrl	3	4	0.34034
Warm	Ctrl	4	4	0.257641
Warm	Met	2	4	0.305234
Cold	Ctrl	1	4	0.173086
Cold	Ctrl	2	4	0.28942
Cold	Ctrl	3	4	0.131092
Cold	Ctrl	4	4	0.151315
Cold	Met	2	4	0.199622
Cold	Met	3	4	0.185802
Warm	Ctrl	1	-2	0.73815
Warm	Ctrl	2	-2	0.826957
Warm	Ctrl	3	-2	0.813301
Warm	Ctrl	4	-2	0.772348
Warm	Met	2	-2	0.678609
Cold	Ctrl	1	-2	0.129519
Cold	Ctrl	2	-2	0.465536
Cold	Ctrl	3	-2	0.19654
Cold	Ctrl	4	-2	0.746691
Cold	Met	2	-2	0.170077
Cold	Met	3	-2	0.190011
Warm	Ctrl	1	-5	0.503444
Warm	Ctrl	2	-5	0.849911
Warm	Ctrl	3	-5	0.970286
Warm	Ctrl	4	-5	Na
Warm	Met	2	-5	0.752619
Cold	Ctrl	1	-5	0.772624
Cold	Ctrl	2	-5	0.756291
Cold	Ctrl	3	-5	0.781796
Cold	Ctrl	4	-5	0.794135
Cold	Met	2	-5	0.756683
Cold	Met	3	-5	0.824065
Warm	Ctrl	1	-7	0.793552
Warm	Ctrl	2	-7	0.760633
Warm	Ctrl	3	-7	0.795763
Warm	Ctrl	4	-7	0.875911
Warm	Met	2	-7	0.783901
Cold	Ctrl	1	-7	0.835701
Cold	Ctrl	2	-7	0.843784
Cold	Ctrl	3	-7	0.783696
Cold	Ctrl	4	-7	0.695823
Cold	Met	2	-7	0.734595
Cold	Met	3	-7	0.784577
Warm	Ctrl	1	-10	0.729125
Warm	Ctrl	2	-10	0.76273
Warm	Ctrl	3	-10	Na
Warm	Ctrl	4	-10	0.809071
Warm	Met	2	-10	Na
Cold	Ctrl	1	-10	0.785659
Cold	Ctrl	2	-10	0.799263
Cold	Ctrl	3	-10	0.756008
Cold	Ctrl	4	-10	0.810438
Cold	Met	2	-10	Na
Cold	Met	3	-10	Na
