# Supplementary material for: Impact of Heavy Metals on Cold Acclimation of Salix viminalis Roots
Source: Int J Mol Sci. 2024 Jan 26;25(3):1545. doi: 10.3390/ijms25031545 (PMC10855682; doi:10.3390/ijms25031545)
Supplement: Supplementary file 1 [file ijms-25-01545-s001.zip › supplementary_tables/Supp_Table S3.Assembly_summary.xlsx]

## Sheet: Summary
Assembly step	# seq	Smallest seq	Longest seq	Median seq length	Average seq length	# seq <= 300 bp	# seq > 500 bp	# seq > 1000	# seq > 10000
CLC	96582	136	16325	538	854.19	412	53061	23463	16
Trinity v1	390400	201	19192	389	832.68	148495	163414	102874	57
Trinity v2	390421	201	17186	389	835.33	148543	163585	102958	57
Merged	877403	136	19192	416	836.23	297450	380060	229295	130
Merged - cdhit 100	578179	138	19192	549	1015.04	160024	304925	201226	127
Merged - TransDecoder - cds	315611	255	16350	669	910.13	4277	205506	96435	62
Merged - cdhit 100 - cds	194966	255	16350	684	937.93	3085	127452	63175	38
Merged - cdhit 99 - cds	132359	255	16350	585	826.53	2784	77153	33956	11
Merged - cdhit 95 - cds	86843	255	16350	519	787.32	2338	45221	20002	11
CPM filtering - cds	43169	264	16350	855	1094.69	330	32698	18183	7
Merged - TransDecoder - Transcripts	267523	297	19192	1445	1679.05	836	231791	179059	127
Merged - cdhit95 - Transcripts	85514	297	19192	912	1253.99	690	60717	39936	22
CPM filtering - Transcripts	42519	297	19192	1533	1759.29	23	40099	31636	20
Salix purpurea v5.1 - cds	57462	72	16350	1086	1312.73	3552	47777	31575	54
Arabidopsis thaliana Araport 11	48455	12	16203	1080	1294.43	2926	40657	26524	40

## Sheet: Plot
	Merged	Merged - cdhit 100	Merged - transdecoder	Merged - cdhit 95	CPM filtering
min	136	138	255	255	264
1 dec	220	225	336	318	360
2 dec	243	257	387	345	453
3 dec	280	316	456	384	567
4 dec	336	402	549	438	696
5 dec	416	549	669	519	855
6 dec	557	811	816	645	1041
7 dec	837	1200	1014	813	1263
8 dec	1323	1705	1290	1095	1566
9 dec	2097	2457	1782	1593	2109
max	19192	19192	16350	16350	16350
			Rem: from here: cds
	Merged	Merged - cdhit 100	Merged - transdecoder	Merged - cdhit 95	CPM filtering
min	136	138	297	297	297
1 dec	220	225	432	341	625
2 dec	243	257	663	407	875
3 dec	280	316	920	514	1097
4 dec	336	402	1179	685	1309
5 dec	416	549	1445	912	1533
6 dec	557	811	1733	1193	1784
7 dec	837	1200	2068	1530	2079
8 dec	1323	1705	2505	1960	2474
9 dec	2097	2457	3189	2637	3132
max	19192	19192	19192	19192	19192
